# Supplementary material for: 4,5-Diamino­benzene-1,2-dicarbonitrile
Source: Acta Crystallogr Sect E Struct Rep Online. 2009 Mar 25;65(Pt 4):o837. doi: 10.1107/S1600536809008733 (PMC2969096; doi:10.1107/S1600536809008733)
Supplement: Supplementary file 2 [file e-65-0o837-Isup2.hkl]

# 
# h,k,l, Fc-squared, Fo-squared, sigma(Fo-squared) and status flag 
# 
data_I
_shelx_title ' ww in P2(1)/c' 
_shelx_refln_list_code          4 
_shelx_F_calc_maximum      132.92 
_exptl_crystal_F_000       328.00 
_reflns_d_resolution_high  0.8108 
 
loop_ 
 _symmetry_equiv_pos_as_xyz 
 'x, y, z' 
 '-x, y+1/2, -z+1/2' 
 '-x, -y, -z' 
 'x, -y-1/2, z-1/2' 
 
_cell_length_a     8.2966 
_cell_length_b    17.0999 
_cell_length_c     5.5295 
_cell_angle_alpha  90.000 
_cell_angle_beta  102.256 
_cell_angle_gamma  90.000 
 
_shelx_F_squared_multiplier     1.000 
 
loop_ 
 _refln_index_h 
 _refln_index_k 
 _refln_index_l 
 _refln_F_squared_calc 
 _refln_F_squared_meas 
 _refln_F_squared_sigma 
 _refln_observed_status 
   1   0   0      523.92      545.21      8.88 o 
   2   0   0      150.00      191.97      3.53 o 
   3   0   0      325.94      322.25      5.79 o 
   4   0   0      317.77      334.14      6.23 o 
   5   0   0        4.77        3.89      0.57 o 
   6   0   0      166.61      158.36      2.67 o 
   7   0   0      520.19      492.89      6.70 o 
   8   0   0        2.30        1.30      0.78 o 
   9   0   0       12.54       15.66      1.49 o 
  10   0   0       23.61       28.22      2.08 o 
   1   1   0      767.03      724.21     36.43 o 
   2   1   0     1142.19     1158.68     18.66 o 
   3   1   0      357.04      382.77      4.77 o 
   4   1   0        5.23        5.37      0.39 o 
   5   1   0       29.82       34.80      1.00 o 
   6   1   0       48.36       46.82      0.88 o 
   7   1   0      359.27      346.72      4.17 o 
   8   1   0       33.14       31.28      1.30 o 
   9   1   0        0.28        0.31      0.55 o 
   1   2   0      243.60      201.93      2.47 o 
   2   2   0      183.37      169.12      3.38 o 
   3   2   0      378.27      362.84      6.55 o 
   4   2   0      113.61      120.14      1.98 o 
   5   2   0        8.70        7.28      0.50 o 
   6   2   0        6.75        7.34      0.53 o 
   7   2   0      208.41      200.65      2.81 o 
   8   2   0       12.86       12.58      0.90 o 
   9   2   0       28.30       28.82      1.37 o 
   1   3   0      254.24      240.42      2.45 o 
   2   3   0      182.74      160.77      1.88 o 
   3   3   0      307.71      315.07      3.33 o 
   4   3   0       18.22       26.38      0.63 o 
   5   3   0        9.66        8.05      0.52 o 
   6   3   0        0.63        1.32      0.27 o 
   7   3   0       15.45       18.83      0.71 o 
   8   3   0       25.80       28.65      1.02 o 
   9   3   0        5.72        5.66      1.19 o 
   0   4   0     7727.83     7444.69     86.01 o 
   1   4   0      625.10      624.70      4.73 o 
   2   4   0      198.49      219.34      2.07 o 
   3   4   0      286.66      317.49      3.65 o 
   4   4   0        1.55        4.20      0.26 o 
   5   4   0       41.04       37.69      1.15 o 
   6   4   0       44.44       43.00      1.00 o 
   7   4   0       95.68      100.12      2.31 o 
   8   4   0        0.50        1.38      0.55 o 
   9   4   0       20.92       21.06      1.83 o 
   1   5   0      696.19      726.45      6.19 o 
   2   5   0      274.59      287.77      2.38 o 
   3   5   0      359.60      390.24      3.21 o 
   4   5   0      230.51      243.46      2.47 o 
   5   5   0        0.05        0.17      0.18 o 
   6   5   0        3.19        2.62      0.30 o 
   7   5   0      293.19      305.47      4.88 o 
   8   5   0      101.14      102.89      2.52 o 
   9   5   0        2.00        2.86      0.61 o 
   0   6   0      242.38      286.13      5.50 o 
   1   6   0        6.59        2.72      0.36 o 
   2   6   0      429.86      416.57      3.35 o 
   3   6   0       18.12       21.04      0.44 o 
   4   6   0      139.08      137.01      1.47 o 
   5   6   0       47.53       46.21      1.00 o 
   6   6   0        1.01        1.13      0.50 o 
   7   6   0      200.79      207.39      6.52 o 
   8   6   0       22.22       23.00      1.28 o 
   9   6   0        8.08        8.49      1.62 o 
   1   7   0     1079.97     1100.58      8.21 o 
   2   7   0        1.32        0.78      0.14 o 
   3   7   0       35.84       36.25      0.60 o 
   4   7   0       48.60       52.24      0.79 o 
   5   7   0       46.93       44.94      1.08 o 
   6   7   0       49.04       45.72      1.52 o 
   7   7   0      142.06      135.34      2.92 o 
   8   7   0       49.14       48.97      1.46 o 
   9   7   0        1.96        3.42      0.79 o 
   0   8   0     1649.94     1658.23     19.32 o 
   1   8   0        0.03        0.87      0.29 o 
   2   8   0       91.57       95.67      1.05 o 
   3   8   0     1224.46     1290.72      9.74 o 
   4   8   0       55.21       59.03      0.95 o 
   5   8   0        1.83        1.92      0.35 o 
   6   8   0       24.42       18.15      2.33 o 
   7   8   0        0.70        1.31      0.48 o 
   8   8   0        0.13        0.00      0.55 o 
   9   8   0        0.22        0.69      0.65 o 
   1   9   0      191.91      179.07      1.68 o 
   2   9   0       21.52       23.46      0.41 o 
   3   9   0       74.87       81.14      1.25 o 
   4   9   0      129.18      137.74      1.93 o 
   5   9   0       10.43       11.54      0.55 o 
   6   9   0      148.38      139.52      2.90 o 
   7   9   0        4.58        5.19      0.76 o 
   8   9   0        0.03       -0.49      0.53 o 
   9   9   0        0.11        0.48      0.68 o 
   0  10   0       17.61       14.41      0.62 o 
   1  10   0      312.08      291.57      2.31 o 
   2  10   0      207.28      204.46      2.29 o 
   3  10   0       31.45       33.29      0.87 o 
   4  10   0       62.90       62.41      1.17 o 
   5  10   0       43.59       42.32      1.53 o 
   6  10   0        8.73        8.43      0.84 o 
   7  10   0        7.37        4.21      0.75 o 
   8  10   0        1.15        1.26      0.66 o 
   1  11   0        3.53        4.34      0.28 o 
   2  11   0       11.42        7.84      0.44 o 
   3  11   0       26.63       31.12      0.81 o 
   4  11   0       47.88       51.82      1.09 o 
   5  11   0        6.93        8.97      0.67 o 
   6  11   0       24.45       25.45      1.28 o 
   7  11   0        7.00        3.41      0.76 o 
   8  11   0        3.49        3.70      0.81 o 
   0  12   0      306.40      314.85      3.59 o 
   1  12   0      113.22      119.60      1.39 o 
   2  12   0        0.30        0.28      0.21 o 
   3  12   0       38.39       37.16      0.91 o 
   4  12   0       79.29       87.92      1.52 o 
   5  12   0       23.27       27.99      1.08 o 
   6  12   0       11.80        7.46      1.05 o 
   7  12   0        1.86        1.10      0.70 o 
   8  12   0        0.54       -0.42      0.60 o 
   1  13   0       53.18       57.71      1.06 o 
   2  13   0        3.53        4.06      0.48 o 
   3  13   0        0.80        0.17      0.32 o 
   4  13   0       29.37       30.64      0.92 o 
   5  13   0       33.25       36.27      1.23 o 
   6  13   0        5.96        4.44      0.66 o 
   7  13   0       14.52       15.24      1.46 o 
   0  14   0       84.53       84.77      1.95 o 
   1  14   0       46.42       44.13      1.18 o 
   2  14   0       64.93       70.82      1.42 o 
   3  14   0        1.46        2.63      0.51 o 
   4  14   0       46.37       42.87      1.31 o 
   5  14   0        0.78        1.42      0.51 o 
   6  14   0        4.57        5.15      0.71 o 
   7  14   0        0.45        0.50      1.04 o 
   1  15   0        8.94        9.00      0.65 o 
   2  15   0        1.50        1.09      0.45 o 
   3  15   0        7.93        6.87      0.62 o 
   4  15   0        2.56        3.22      0.59 o 
   5  15   0        0.80        0.27      0.48 o 
   6  15   0        1.63        1.70      0.61 o 
   7  15   0        0.35        0.06      1.33 o 
   0  16   0       55.94       67.01      2.82 o 
   1  16   0        8.34        7.15      0.63 o 
   2  16   0        2.10        3.33      0.86 o 
   3  16   0      119.87      121.85      2.60 o 
   4  16   0        2.42        2.73      0.60 o 
   5  16   0        0.51        0.65      0.53 o 
   6  16   0        0.80        1.03      0.60 o 
   1  17   0        5.97        5.77      0.65 o 
   2  17   0       27.43       29.69      1.19 o 
   3  17   0       17.76       21.10      4.24 o 
   4  17   0        5.34        5.24      0.94 o 
   5  17   0        1.44        1.47      0.66 o 
   0  18   0        2.95        2.17      1.07 o 
   1  18   0        0.01        1.11      0.81 o 
   2  18   0       59.16       61.71      1.70 o 
   3  18   0        0.69        1.05      1.00 o 
   4  18   0        5.96        6.16      1.01 o 
   5  18   0        5.73        5.71      1.06 o 
   1  19   0        0.08        0.52      0.72 o 
   2  19   0        2.69        2.12      0.65 o 
   3  19   0       30.49       33.64      2.02 o 
   4  19   0        3.91        5.09      1.03 o 
   0  20   0        6.54        7.76      1.51 o 
   1  20   0        0.87        2.57      0.90 o 
   2  20   0       22.86       33.26      2.57 o 
   3  20   0       36.15       34.87      1.84 o 
 -10   1   1       13.51       14.66      1.15 o 
  -9   1   1        2.81        1.22      0.57 o 
  -8   1   1       21.27       23.10      1.12 o 
  -7   1   1        3.64        3.91      0.44 o 
  -6   1   1       76.72       74.12      1.15 o 
  -5   1   1       22.65       20.70      0.53 o 
  -4   1   1      566.28      640.05      5.51 o 
  -3   1   1      529.99      539.93      4.15 o 
  -2   1   1       41.53       52.03      0.79 o 
  -1   1   1     1890.70     1791.68     16.48 o 
   0   1   1      371.04      408.95      4.81 o 
   1   1   1      488.33      456.25      4.48 o 
   2   1   1       35.32       29.76      1.79 o 
   3   1   1       46.55       59.56      1.17 o 
   4   1   1       53.41       51.27      2.13 o 
   5   1   1        1.78        2.09      0.37 o 
   6   1   1      438.11      443.50     19.35 o 
   7   1   1       11.82       18.95      1.53 o 
   8   1   1       30.19       31.62      1.06 o 
   9   1   1        2.76        2.75      0.99 o 
 -10   2   1        0.67        0.54      1.26 o 
  -9   2   1       25.55       26.12      1.29 o 
  -8   2   1       34.38       32.59      1.30 o 
  -7   2   1        2.82        3.19      0.42 o 
  -6   2   1        0.66        0.53      0.26 o 
  -5   2   1      410.16      423.04      3.91 o 
  -4   2   1       46.24       42.16      0.67 o 
  -3   2   1      904.76      970.77      8.10 o 
  -2   2   1      535.60      554.93      5.40 o 
  -1   2   1      398.26      401.94      4.20 o 
   0   2   1     1849.55     1839.86     17.19 o 
   1   2   1       74.34       68.13      0.90 o 
   2   2   1       79.27       79.83      1.08 o 
   3   2   1        0.51        0.21      0.21 o 
   4   2   1      108.13      117.58      1.67 o 
   5   2   1       38.54       37.55      0.90 o 
   6   2   1      570.22      525.30      5.75 o 
   7   2   1      464.12      443.87      5.12 o 
   8   2   1       58.15       57.58      1.78 o 
   9   2   1        0.41        1.78      0.92 o 
 -10   3   1        0.30        0.75      0.91 o 
  -9   3   1        0.35        0.25      0.53 o 
  -8   3   1       50.72       50.12      1.31 o 
  -7   3   1        0.01        0.36      0.33 o 
  -6   3   1        3.64        3.24      0.37 o 
  -5   3   1       41.60       38.31      0.65 o 
  -4   3   1      136.99      159.59      1.49 o 
  -3   3   1        4.29        7.52      0.31 o 
  -2   3   1      689.67      787.86      6.59 o 
  -1   3   1     3381.49     3314.77     26.89 o 
   0   3   1      377.35      404.64      3.46 o 
   1   3   1     1261.18     1366.86     12.88 o 
   2   3   1     1150.00     1260.23     16.11 o 
   3   3   1       55.60       58.59      1.84 o 
   4   3   1       63.87       55.11      1.03 o 
   5   3   1        2.44        2.31      0.43 o 
   6   3   1      781.08      696.79      7.33 o 
   7   3   1        1.23        1.33      0.46 o 
   8   3   1        0.64        0.68      0.56 o 
   9   3   1        0.99        0.89      0.91 o 
 -10   4   1        3.09        3.36      1.19 o 
  -9   4   1        3.60        3.75      1.10 o 
  -8   4   1       99.50       93.38      1.85 o 
  -7   4   1      332.05      294.96      3.74 o 
  -6   4   1       13.33       12.84      0.73 o 
  -5   4   1       44.57       40.29      0.68 o 
  -4   4   1      683.69      694.41      5.43 o 
  -3   4   1       60.04       76.65      1.02 o 
  -2   4   1      504.53      460.37      4.04 o 
  -1   4   1    17667.51    17377.16    183.11 o 
   0   4   1     2683.44     2863.04     20.71 o 
   1   4   1      172.10      201.69      2.89 o 
   2   4   1     1048.23     1070.49     12.06 o 
   3   4   1      100.83      130.15      1.68 o 
   4   4   1      103.19      103.75      1.53 o 
   5   4   1        2.11        2.45      0.33 o 
   6   4   1       36.79       36.65      1.26 o 
   7   4   1        0.00       -0.24      0.48 o 
   8   4   1       11.91       11.39      0.94 o 
   9   4   1        0.01       -0.67      0.85 o 
  -9   5   1        1.90        0.88      0.64 o 
  -8   5   1      209.20      210.35      3.09 o 
  -7   5   1       47.37       40.09      1.40 o 
  -6   5   1        3.27        3.96      0.40 o 
  -5   5   1        9.16        7.46      0.47 o 
  -4   5   1      339.25      359.23      3.86 o 
  -3   5   1        1.19        1.31      0.17 o 
  -2   5   1        3.80        3.33      0.75 o 
  -1   5   1     2504.55     2515.73     31.42 o 
   0   5   1     1249.85     1211.13     13.29 o 
   1   5   1      864.38      854.25      8.46 o 
   2   5   1       32.44       31.34      0.56 o 
   3   5   1      570.67      639.63      6.62 o 
   4   5   1       14.77       15.79      0.55 o 
   5   5   1      149.71      149.46      2.10 o 
   6   5   1       25.23       22.46      1.10 o 
   7   5   1       13.69       12.29      1.31 o 
   8   5   1        0.30       -0.10      0.55 o 
   9   5   1       22.46       25.98      1.46 o 
  -9   6   1        0.73        0.04      0.63 o 
  -8   6   1       45.99       58.85      1.92 o 
  -7   6   1        4.65        4.19      0.67 o 
  -6   6   1        0.02       -0.12      0.22 o 
  -5   6   1       67.95       63.75      1.08 o 
  -4   6   1      188.34      186.28      1.82 o 
  -3   6   1      284.92      290.20      2.59 o 
  -2   6   1      434.26      397.43      3.22 o 
  -1   6   1       23.39       18.71      0.44 o 
   0   6   1      203.40      185.76      1.64 o 
   1   6   1       63.97       54.97      0.81 o 
   2   6   1        2.11        1.16      0.24 o 
   3   6   1       97.42      105.65      1.43 o 
   4   6   1      177.15      187.13      2.35 o 
   5   6   1        0.11        0.27      0.51 o 
   6   6   1        4.65        4.97      0.68 o 
   7   6   1        0.62        0.54      0.55 o 
   8   6   1       12.27       10.28      1.00 o 
   9   6   1       10.83       11.35      1.09 o 
  -9   7   1       14.99       15.55      1.92 o 
  -8   7   1        3.29        3.19      1.14 o 
  -7   7   1        1.94        3.83      0.67 o 
  -6   7   1        8.73        8.84      0.49 o 
  -5   7   1       15.07       13.53      0.53 o 
  -4   7   1        8.53       15.33      0.44 o 
  -3   7   1       65.53       53.23      0.75 o 
  -2   7   1        1.27        3.55      0.21 o 
  -1   7   1      225.88      201.07      2.04 o 
   0   7   1      125.81      135.81      1.30 o 
   1   7   1       27.75       27.62      0.57 o 
   2   7   1       13.27       13.08      0.54 o 
   3   7   1      229.54      242.15      3.65 o 
   4   7   1       46.79       52.74      1.42 o 
   5   7   1       64.69       67.45      1.75 o 
   6   7   1        0.02       -0.15      0.44 o 
   7   7   1       10.84       12.93      0.98 o 
   8   7   1        1.33        1.42      0.99 o 
   9   7   1       24.56       32.38      1.61 o 
  -9   8   1        0.43        0.28      0.68 o 
  -8   8   1       81.16       88.31      2.46 o 
  -7   8   1       60.70       52.54      1.76 o 
  -6   8   1       35.40       36.99      1.13 o 
  -5   8   1        8.73        6.53      0.41 o 
  -4   8   1       38.60       35.40      0.78 o 
  -3   8   1        1.56        2.10      0.30 o 
  -2   8   1      175.12      179.64      1.52 o 
  -1   8   1     1720.75     1783.23     15.72 o 
   0   8   1      387.85      407.14      4.17 o 
   1   8   1       11.99       15.30      0.46 o 
   2   8   1      197.41      183.82      2.42 o 
   3   8   1      206.42      199.11      3.19 o 
   4   8   1        9.29        8.05      0.83 o 
   5   8   1        7.45        8.72      0.73 o 
   6   8   1        0.15       -0.10      0.47 o 
   7   8   1        0.41        1.30      0.58 o 
   8   8   1        6.71        8.94      0.95 o 
  -9   9   1       14.59       13.52      1.21 o 
  -8   9   1      176.15      184.87      4.55 o 
  -7   9   1        0.42        0.49      0.54 o 
  -6   9   1       22.79       23.64      0.98 o 
  -5   9   1       23.29       23.88      0.90 o 
  -4   9   1       11.02       10.89      0.69 o 
  -3   9   1       46.01       46.43      0.91 o 
  -2   9   1       17.36       19.04      0.39 o 
  -1   9   1       82.18       81.20      1.00 o 
   0   9   1      384.32      422.64      3.88 o 
   1   9   1       22.70       22.55      0.58 o 
   2   9   1      101.55      105.33      1.77 o 
   3   9   1       40.62       43.74      1.08 o 
   4   9   1       27.33       28.82      1.13 o 
   5   9   1        4.12        3.78      0.60 o 
   6   9   1       13.84       10.05      0.70 o 
   7   9   1       77.43       77.49      2.21 o 
   8   9   1        0.00       -0.56      0.56 o 
  -9  10   1       13.02       16.17      1.42 o 
  -8  10   1       13.04       17.72      2.83 o 
  -7  10   1        1.34        1.14      0.60 o 
  -6  10   1       36.37       32.60      1.15 o 
  -5  10   1        0.74        0.02      0.56 o 
  -4  10   1       27.34       26.48      0.89 o 
  -3  10   1       78.62       75.52      1.02 o 
  -2  10   1      147.54      145.11      1.52 o 
  -1  10   1      134.02      144.11      1.40 o 
   0  10   1        0.95        0.82      0.19 o 
   1  10   1      175.65      174.85      2.01 o 
   2  10   1       63.84       58.53      1.23 o 
   3  10   1      247.98      246.46      3.24 o 
   4  10   1       15.39       15.55      0.92 o 
   5  10   1       14.69       15.08      0.97 o 
   6  10   1       43.88       42.63      1.29 o 
   7  10   1       17.64       15.91      1.14 o 
   8  10   1        2.19        2.18      0.77 o 
  -8  11   1        1.96        3.02      0.83 o 
  -7  11   1        8.54       11.39      0.83 o 
  -6  11   1        1.37        1.19      0.79 o 
  -5  11   1        3.92        4.59      0.56 o 
  -4  11   1        6.04        4.39      0.50 o 
  -3  11   1       16.74       16.01      0.58 o 
  -2  11   1       40.68       42.68      0.73 o 
  -1  11   1      160.03      163.63      1.51 o 
   0  11   1       99.88       93.25      1.33 o 
   1  11   1       63.45       72.48      1.95 o 
   2  11   1        1.37        1.42      0.35 o 
   3  11   1       14.43       15.97      0.76 o 
   4  11   1        0.80        0.35      0.38 o 
   5  11   1        4.10        3.69      0.51 o 
   6  11   1       94.99       90.64      1.93 o 
   7  11   1       12.18       11.11      2.18 o 
   8  11   1        0.99        0.52      0.91 o 
  -8  12   1       33.21       37.08      1.94 o 
  -7  12   1        1.37        1.66      0.56 o 
  -6  12   1        0.80        0.89      0.46 o 
  -5  12   1        4.81        2.69      0.97 o 
  -4  12   1      396.85      386.60      4.76 o 
  -3  12   1       79.03       78.06      1.30 o 
  -2  12   1        0.56        0.93      0.26 o 
  -1  12   1        3.49        2.02      0.28 o 
   0  12   1       37.98       34.10      1.77 o 
   1  12   1        0.76        0.24      0.21 o 
   2  12   1      286.52      273.03      3.06 o 
   3  12   1       29.73       30.34      0.88 o 
   4  12   1        0.15        0.27      0.36 o 
   5  12   1       43.79       41.95      1.28 o 
   6  12   1        0.56        0.35      0.64 o 
   7  12   1        6.96        5.54      1.02 o 
  -8  13   1        2.08        2.11      0.90 o 
  -7  13   1        9.99       11.82      0.91 o 
  -6  13   1        0.04       -0.03      0.48 o 
  -5  13   1       22.42       21.54      0.85 o 
  -4  13   1       22.81       25.23      1.01 o 
  -3  13   1       70.73       67.41      3.26 o 
  -2  13   1        6.08        5.22      0.51 o 
  -1  13   1       75.09       77.96      1.53 o 
   0  13   1        3.82        5.20      0.38 o 
   1  13   1        0.51       -0.05      0.20 o 
   2  13   1       33.07       37.64      0.95 o 
   3  13   1       34.96       36.67      1.00 o 
   4  13   1        5.02        6.34      0.72 o 
   5  13   1       30.25       33.34      1.21 o 
   6  13   1       17.13       17.78      1.24 o 
   7  13   1       10.84        9.20      1.07 o 
  -7  14   1        1.83        1.76      0.64 o 
  -6  14   1        1.41        0.77      0.52 o 
  -5  14   1       38.46       41.27      2.41 o 
  -4  14   1       13.53       16.59      0.88 o 
  -3  14   1      163.49      160.17      2.53 o 
  -2  14   1       21.01       18.90      1.00 o 
  -1  14   1        1.30        1.69      0.40 o 
   0  14   1        6.12        4.78      0.39 o 
   1  14   1       32.88       29.55      1.01 o 
   2  14   1        0.46        0.39      0.37 o 
   3  14   1        4.86        4.81      0.52 o 
   4  14   1       40.75       45.11      1.19 o 
   5  14   1        2.72        2.95      0.66 o 
   6  14   1       13.43       11.56      2.96 o 
   7  14   1       10.71        9.12      1.12 o 
  -7  15   1        0.26        0.07      0.56 o 
  -6  15   1        6.09        6.15      0.76 o 
  -5  15   1       15.30       16.33      1.05 o 
  -4  15   1       28.24       30.37      1.16 o 
  -3  15   1       13.51       14.72      1.74 o 
  -2  15   1        1.13        1.99      0.47 o 
  -1  15   1       49.80       52.37      1.33 o 
   0  15   1        1.74        3.15      0.63 o 
   1  15   1        0.40        0.28      0.30 o 
   2  15   1       40.52       45.43      1.14 o 
   3  15   1       11.47       15.71      0.78 o 
   4  15   1        9.80       11.56      0.72 o 
   5  15   1        4.65        5.43      0.87 o 
   6  15   1       11.94       10.35      2.27 o 
  -6  16   1        0.50        0.44      0.57 o 
  -5  16   1        9.15        9.60      0.84 o 
  -4  16   1       91.76       87.76      2.52 o 
  -3  16   1      105.07      111.55      2.76 o 
  -2  16   1       33.04       35.36      4.20 o 
  -1  16   1       12.93       14.45      1.07 o 
   0  16   1        2.01        2.78      0.68 o 
   1  16   1        0.69        0.70      0.44 o 
   2  16   1        4.45        4.99      0.54 o 
   3  16   1       49.09       50.35      1.29 o 
   4  16   1        0.00        0.37      0.46 o 
   5  16   1       22.73       22.28      1.37 o 
   6  16   1        1.75        2.06      0.76 o 
  -6  17   1        0.20       -1.10      1.10 o 
  -5  17   1       20.73       23.29      1.51 o 
  -4  17   1        6.00        6.57      0.97 o 
  -3  17   1      113.32      110.85      2.84 o 
  -2  17   1       25.43       24.09      1.36 o 
  -1  17   1        5.00        4.33      0.60 o 
   0  17   1        1.42        2.33      0.70 o 
   1  17   1        1.56        1.75      0.53 o 
   2  17   1        0.65        0.31      0.50 o 
   3  17   1       25.79       26.49      1.02 o 
   4  17   1       77.24       85.91      2.54 o 
   5  17   1        2.89        1.75      0.76 o 
  -5  18   1        2.03        1.30      0.79 o 
  -4  18   1        0.07        0.14      0.71 o 
  -3  18   1       15.10       15.86      1.27 o 
  -2  18   1        4.68        4.87      0.86 o 
  -1  18   1        0.08       -0.29      0.60 o 
   0  18   1        3.21        3.95      0.84 o 
   1  18   1        3.32        3.30      1.55 o 
   2  18   1        0.65        0.95      0.54 o 
   3  18   1       22.31       22.87      1.45 o 
   4  18   1       44.46       49.50      2.06 o 
  -4  19   1        9.00        7.21      2.02 o 
  -3  19   1        0.35        0.87      0.77 o 
  -2  19   1        7.77        5.18      0.89 o 
  -1  19   1       16.87       17.61      1.90 o 
   0  19   1        0.37        0.70      0.72 o 
   1  19   1        1.05        1.57      0.78 o 
   2  19   1        5.14        6.37      0.79 o 
   3  19   1       11.38       12.34      0.99 o 
  -3  20   1        8.79        7.22      1.59 o 
  -2  20   1        2.43        3.27      1.37 o 
  -1  20   1        2.56        1.99      1.24 o 
   0  20   1        0.21        0.85      0.80 o 
   1  20   1        0.49        1.14      0.89 o 
   2  20   1       20.60       20.44      1.50 o 
 -10   0   2        1.54        0.78      0.91 o 
  -9   0   2        7.03        6.48      1.12 o 
  -8   0   2      366.15      320.90      7.23 o 
  -7   0   2        0.01       -0.20      0.51 o 
  -6   0   2        4.92        4.19      0.66 o 
  -5   0   2     1090.52     1092.55     13.04 o 
  -4   0   2      120.69      157.08      2.61 o 
  -3   0   2      704.18      672.34      8.16 o 
  -2   0   2     1301.33     1277.33     14.96 o 
  -1   0   2     4138.59     4220.79    122.02 o 
   0   0   2       53.82       53.68      3.50 o 
   1   0   2     1388.39     1437.01     16.88 o 
   2   0   2     2202.70     2395.25     38.21 o 
   3   0   2      474.38      424.86      7.71 o 
   4   0   2       71.58       59.59      1.97 o 
   5   0   2      257.70      235.45      5.15 o 
   7   0   2       30.29       25.46      1.62 o 
   8   0   2       15.99       17.01      1.67 o 
 -10   1   2        1.38        1.25      0.65 o 
  -9   1   2       41.71       39.19      2.26 o 
  -8   1   2        4.81        4.05      0.92 o 
  -7   1   2        0.40        0.16      0.31 o 
  -6   1   2        0.00        0.32      0.21 o 
  -5   1   2       10.49       19.90      0.82 o 
  -4   1   2      266.21      261.86      2.30 o 
  -3   1   2      489.81      505.17      3.98 o 
  -2   1   2        7.95       14.00      0.93 o 
  -1   1   2      902.78      895.58      8.63 o 
   0   1   2      966.80      983.86      8.25 o 
   1   1   2      255.13      265.75      2.93 o 
   2   1   2      140.63      164.24      2.98 o 
   3   1   2      192.30      202.98      4.20 o 
   4   1   2       45.48       38.42      0.93 o 
   5   1   2        3.09        2.95      0.94 o 
   6   1   2        2.18        1.38      0.58 o 
   7   1   2        2.50        2.80      0.51 o 
   8   1   2        6.49        6.62      0.84 o 
 -10   2   2        9.67       11.22      1.04 o 
  -9   2   2        0.23        0.91      0.58 o 
  -8   2   2        8.93        8.93      0.81 o 
  -7   2   2       15.38       14.76      0.72 o 
  -6   2   2      184.68      176.03      2.47 o 
  -5   2   2        5.42        4.84      0.27 o 
  -4   2   2      148.09      154.26      1.61 o 
  -3   2   2        1.03        0.75      0.22 o 
  -2   2   2      347.85      351.77      3.22 o 
  -1   2   2      815.86      816.36      6.90 o 
   0   2   2       20.28       18.37      0.52 o 
   1   2   2       49.74       43.27      0.81 o 
   2   2   2       21.64       22.51      0.62 o 
   3   2   2       13.35       11.85      0.75 o 
   4   2   2        0.01        0.15      0.26 o 
   5   2   2       21.42       19.21      0.80 o 
   6   2   2      339.20      330.10      4.10 o 
   7   2   2       16.51       16.52      1.06 o 
   8   2   2        5.08        4.97      0.79 o 
 -10   3   2        0.03       -0.45      0.56 o 
  -9   3   2        1.10        1.03      0.58 o 
  -8   3   2        0.00       -0.24      0.51 o 
  -7   3   2       31.62       32.95      1.02 o 
  -6   3   2        0.11        0.39      0.28 o 
  -5   3   2       17.28       15.99      0.52 o 
  -4   3   2      116.63      129.10      1.57 o 
  -3   3   2        3.53        5.52      0.29 o 
  -2   3   2      135.75      162.48      2.00 o 
  -1   3   2       86.63       86.57      1.07 o 
   0   3   2       69.69       71.22      1.08 o 
   1   3   2       78.88       76.91      1.48 o 
   2   3   2       51.79       51.24      0.96 o 
   3   3   2      296.72      302.92      3.55 o 
   4   3   2       29.83       34.15      1.12 o 
   5   3   2      247.99      249.23      3.21 o 
   6   3   2       37.27       37.78      1.49 o 
   7   3   2        8.05        8.01      1.54 o 
   8   3   2        1.50        0.01      1.32 o 
 -10   4   2        0.84        1.23      0.99 o 
  -9   4   2        9.46        8.71      0.91 o 
  -8   4   2       11.21        8.24      0.67 o 
  -7   4   2        3.56        3.41      0.59 o 
  -6   4   2        8.78        5.45      0.40 o 
  -5   4   2      174.13      177.66      2.08 o 
  -4   4   2      101.22      101.74      1.72 o 
  -3   4   2        2.63        3.39      0.30 o 
  -2   4   2        7.77        9.07      0.36 o 
  -1   4   2       71.35       80.80      1.05 o 
   0   4   2       49.55       49.83      0.86 o 
   1   4   2       15.28       12.61      0.44 o 
   2   4   2      415.05      447.68      4.71 o 
   3   4   2        4.93        5.50      0.56 o 
   4   4   2        8.49        8.90      0.49 o 
   5   4   2      166.26      163.59      3.09 o 
   6   4   2        0.34       -0.12      0.55 o 
   7   4   2        2.01        1.26      0.61 o 
   8   4   2        0.79       -0.27      1.16 o 
  -9   5   2       19.61       22.16      1.26 o 
  -8   5   2        1.06       -0.12      0.40 o 
  -7   5   2       61.43       57.00      1.36 o 
  -6   5   2        9.24        8.22      0.63 o 
  -5   5   2        7.24        9.14      0.70 o 
  -4   5   2       43.29       36.72      0.88 o 
  -3   5   2      189.36      202.54      2.17 o 
  -2   5   2      338.94      325.32      3.67 o 
  -1   5   2      284.66      358.69      3.33 o 
   0   5   2      106.71       94.24      1.31 o 
   1   5   2       54.10       64.94      1.02 o 
   2   5   2      189.22      206.87      2.46 o 
   3   5   2       61.55       63.14      1.12 o 
   4   5   2        3.96        4.01      0.55 o 
   5   5   2       53.18       45.78      1.55 o 
   6   5   2        4.89        4.73      0.77 o 
   7   5   2       23.60       22.11      1.26 o 
   8   5   2        0.36        0.45      1.41 o 
  -9   6   2        3.75        3.43      0.79 o 
  -8   6   2        0.00        0.09      0.41 o 
  -7   6   2       11.57        9.84      0.91 o 
  -6   6   2       41.18       40.45      0.97 o 
  -5   6   2       26.44       29.15      0.77 o 
  -4   6   2      243.95      261.75      3.59 o 
  -3   6   2       23.55       15.98      0.51 o 
  -2   6   2      299.94      289.48      2.84 o 
  -1   6   2      518.09      513.61      5.05 o 
   0   6   2        8.28       12.60      0.39 o 
   1   6   2      109.68       96.44      1.84 o 
   2   6   2       71.08       64.11      1.04 o 
   3   6   2       24.37       25.66      3.13 o 
   4   6   2        1.53        0.96      0.45 o 
   5   6   2      200.15      202.19      5.08 o 
   6   6   2      464.65      452.87      6.78 o 
   7   6   2       20.28       21.08      1.28 o 
   8   6   2        0.75        1.00      0.69 o 
  -9   7   2        5.50        4.18      1.72 o 
  -8   7   2       12.88       11.64      1.02 o 
  -7   7   2        1.46        1.09      0.35 o 
  -6   7   2        4.65        4.38      0.42 o 
  -5   7   2      184.53      172.47      2.14 o 
  -4   7   2        0.36        0.94      0.23 o 
  -3   7   2        3.89        1.48      0.32 o 
  -2   7   2     1437.86     1453.77     12.11 o 
  -1   7   2      640.33      680.23      5.95 o 
   0   7   2      629.10      662.45      5.78 o 
   1   7   2       46.68       44.89      0.79 o 
   2   7   2       55.19       50.96      1.37 o 
   3   7   2       13.60       14.82      2.14 o 
   4   7   2      116.26      117.11      3.91 o 
   5   7   2      440.35      456.26      6.69 o 
   6   7   2       35.75       41.72      1.64 o 
   7   7   2        3.03        4.01      1.44 o 
   8   7   2        0.92        1.78      0.78 o 
  -9   8   2        0.33        0.56      0.71 o 
  -8   8   2       47.52       49.35      1.83 o 
  -7   8   2        0.56        0.31      0.41 o 
  -6   8   2       16.48       13.89      0.62 o 
  -5   8   2      185.37      169.19      2.69 o 
  -4   8   2      127.10      130.85      1.72 o 
  -3   8   2       23.84       17.62      0.56 o 
  -2   8   2      966.41      885.91      6.85 o 
  -1   8   2      200.07      210.64      1.99 o 
   0   8   2        6.71        3.88      0.26 o 
   1   8   2       97.71       72.24      1.93 o 
   2   8   2       37.30       42.89      1.29 o 
   3   8   2       19.67       18.18      1.27 o 
   4   8   2       33.39       34.03      1.30 o 
   5   8   2       42.17       50.91      3.39 o 
   6   8   2       15.21       14.67      1.08 o 
   7   8   2       21.75       21.80      1.32 o 
   8   8   2        0.89        1.20      0.75 o 
  -9   9   2       54.57       57.63      2.11 o 
  -8   9   2        4.02        3.23      0.78 o 
  -7   9   2        0.98        0.52      0.74 o 
  -6   9   2        7.12        5.02      0.57 o 
  -5   9   2      104.87      102.58      1.87 o 
  -4   9   2      258.45      233.15      3.09 o 
  -3   9   2        1.76        1.59      0.26 o 
  -2   9   2      946.01      897.99      7.17 o 
   0   9   2       51.56       52.21      0.95 o 
   1   9   2        1.70        0.82      0.36 o 
   2   9   2      118.57      112.59      2.30 o 
   3   9   2        0.00        0.32      0.40 o 
   4   9   2       13.39       14.45      0.94 o 
   5   9   2       54.65       56.40      1.81 o 
   6   9   2        6.57        5.48      0.86 o 
   7   9   2        2.15        2.84      0.77 o 
  -8  10   2        0.39       -0.34      0.61 o 
  -7  10   2        5.92        6.25      0.67 o 
  -6  10   2       16.42       18.71      0.91 o 
  -5  10   2       36.52       38.35      0.96 o 
  -4  10   2      258.24      243.85      2.75 o 
  -3  10   2       19.00       14.47      0.70 o 
  -2  10   2       13.33       17.52      0.56 o 
  -1  10   2       46.44       56.03      0.84 o 
   0  10   2        0.36        0.98      0.25 o 
   1  10   2       19.97       23.87      1.03 o 
   2  10   2       14.09       11.57      0.80 o 
   3  10   2      148.64      151.44      2.93 o 
   4  10   2        0.26        0.29      0.76 o 
   5  10   2       31.67       28.77      1.37 o 
   6  10   2       30.88       28.12      1.41 o 
   7  10   2        3.38        2.18      0.76 o 
  -8  11   2       15.67       21.77      1.75 o 
  -7  11   2        1.20        1.14      0.52 o 
  -6  11   2       16.15       13.33      0.82 o 
  -5  11   2       43.00       42.43      1.41 o 
  -4  11   2       53.16       53.02      1.08 o 
  -3  11   2       11.26       10.57      0.55 o 
  -2  11   2      300.61      280.06      3.43 o 
  -1  11   2       37.08       39.38      0.86 o 
   0  11   2        0.03       -0.22      0.22 o 
   1  11   2        7.81        7.75      0.69 o 
   2  11   2       79.55       75.70      1.93 o 
   3  11   2       35.26       38.21      1.73 o 
   4  11   2        2.14        2.07      0.60 o 
   5  11   2       20.38       17.85      1.78 o 
   6  11   2        0.00       -0.28      0.66 o 
   7  11   2        1.27        1.68      0.75 o 
  -8  12   2        4.60        2.69      0.68 o 
  -7  12   2        0.31        0.23      0.48 o 
  -6  12   2        8.36        7.58      0.82 o 
  -5  12   2       47.01       43.80      1.63 o 
  -4  12   2      258.92      256.11      3.49 o 
  -3  12   2       25.31       23.04      0.71 o 
  -2  12   2      189.34      178.99      3.30 o 
  -1  12   2       31.77       30.89      0.80 o 
   0  12   2        2.97        1.93      0.32 o 
   1  12   2       67.23       64.02      1.43 o 
   2  12   2       42.42       41.72      1.49 o 
   3  12   2       16.03       17.72      1.24 o 
   4  12   2       33.10       32.55      1.45 o 
   5  12   2       12.83       15.36      1.12 o 
   6  12   2        2.97        2.70      0.78 o 
   7  12   2        2.22        1.90      0.76 o 
  -7  13   2        0.80        1.84      0.59 o 
  -6  13   2        0.66        0.17      0.45 o 
  -5  13   2       16.56       18.42      0.92 o 
  -4  13   2      177.72      165.72      2.63 o 
  -3  13   2       37.63       36.89      1.46 o 
  -2  13   2       44.67       38.76      1.09 o 
  -1  13   2        1.27        0.84      0.31 o 
   0  13   2        8.89        8.66      0.52 o 
   1  13   2       24.92       24.02      0.78 o 
   2  13   2       33.63       35.05      1.41 o 
   3  13   2      170.95      177.16      3.46 o 
   4  13   2        2.09        2.03      0.69 o 
   5  13   2        2.92        3.18      0.79 o 
   6  13   2        3.42        4.32      0.88 o 
  -7  14   2        0.23        0.04      0.54 o 
  -6  14   2        3.77        3.87      0.65 o 
  -5  14   2        0.39        0.68      0.48 o 
  -4  14   2       54.86       53.20      1.86 o 
  -3  14   2        3.21        2.92      0.68 o 
  -2  14   2        3.95        3.18      0.65 o 
  -1  14   2       44.47       46.76      3.02 o 
   0  14   2        2.60        2.03      0.37 o 
   1  14   2       16.34       16.31      0.85 o 
   2  14   2       45.50       42.45      1.59 o 
   3  14   2      226.70      240.36      4.32 o 
   4  14   2        0.69        0.74      0.66 o 
   5  14   2       12.64       14.47      1.20 o 
   6  14   2        1.04        0.55      0.55 o 
  -7  15   2        0.38        0.47      0.59 o 
  -6  15   2        0.07        0.14      0.51 o 
  -5  15   2       26.06       25.03      1.44 o 
  -4  15   2        4.18        1.93      1.37 o 
  -3  15   2       21.51       20.61      1.25 o 
  -2  15   2        3.79        2.94      0.66 o 
  -1  15   2        3.71        3.56      0.68 o 
   0  15   2        1.83        2.25      0.40 o 
   1  15   2        4.47        3.48      0.57 o 
   2  15   2       48.71       49.33      1.77 o 
   3  15   2       39.28       43.93      4.01 o 
   4  15   2        7.34        9.01      0.81 o 
   5  15   2        3.02        3.63      0.67 o 
  -6  16   2        0.03        0.26      0.71 o 
  -5  16   2        6.67        5.87      0.95 o 
  -4  16   2        1.98        1.68      1.24 o 
  -3  16   2        0.02        0.01      0.58 o 
  -2  16   2        6.06        5.35      1.11 o 
  -1  16   2        0.18        0.72      0.56 o 
   0  16   2        0.00        0.28      0.61 o 
   1  16   2       42.63       43.18      1.14 o 
   2  16   2        3.09        4.04      0.54 o 
   3  16   2        3.34        3.47      0.65 o 
   4  16   2        0.00        0.25      0.53 o 
   5  16   2       31.15       29.69      1.92 o 
  -5  17   2        2.18        1.31      0.76 o 
  -4  17   2        1.14        0.96      0.86 o 
  -3  17   2        4.53        4.17      0.84 o 
  -2  17   2        5.65        3.98      0.98 o 
  -1  17   2        2.45        0.20      0.61 o 
   0  17   2        7.51        6.81      0.92 o 
   1  17   2       19.74       20.59      1.34 o 
   2  17   2        4.68        4.62      0.58 o 
   3  17   2       62.34       65.29      2.80 o 
   4  17   2        5.59        6.54      0.85 o 
  -4  18   2        5.45        6.41      1.00 o 
  -3  18   2        5.26        4.48      0.91 o 
  -2  18   2        0.80       -0.23      0.65 o 
  -1  18   2        3.20        2.89      1.23 o 
   0  18   2        2.64        2.08      1.15 o 
   1  18   2        0.01       -0.61      0.63 o 
   2  18   2        1.15        1.92      0.89 o 
   3  18   2       13.01       13.52      0.99 o 
  -3  19   2        0.24       -0.66      0.66 o 
  -2  19   2        6.35        5.63      0.95 o 
  -1  19   2        3.53        2.63      1.30 o 
   0  19   2        5.80        7.19      1.54 o 
   1  19   2        5.32        4.02      0.92 o 
   2  19   2        3.40        3.40      1.41 o 
  -1  20   2       12.39       13.62      1.90 o 
   0  20   2        0.00       -0.39      1.17 o 
  -9   1   3        1.39        0.78      0.62 o 
  -8   1   3       22.72       23.16      2.52 o 
  -7   1   3       17.15       16.09      0.79 o 
  -6   1   3        1.23        1.19      0.31 o 
  -5   1   3        7.23        7.34      0.51 o 
  -4   1   3       30.15       27.70      0.82 o 
  -3   1   3      113.42      127.52      1.47 o 
  -2   1   3      210.66      248.04      6.08 o 
  -1   1   3        0.32        0.45      0.21 o 
   0   1   3      220.61      225.49      3.17 o 
   1   1   3      276.44      297.47      3.01 o 
   2   1   3        0.31        0.07      0.32 o 
   3   1   3       14.10       15.57      0.66 o 
   4   1   3       17.65       15.41      0.73 o 
   5   1   3       32.21       28.57      1.40 o 
   6   1   3        2.81        3.12      0.58 o 
   7   1   3        5.55        5.06      0.68 o 
   8   1   3       27.21       34.12      1.80 o 
  -9   2   3        0.03       -0.04      0.55 o 
  -8   2   3       22.01       21.90      1.20 o 
  -7   2   3       14.90       14.93      0.77 o 
  -6   2   3       29.52       31.63      0.99 o 
  -5   2   3       59.53       67.15      1.36 o 
  -4   2   3      134.43      123.88      1.57 o 
  -3   2   3      207.73      203.89      2.47 o 
  -2   2   3      253.37      263.50      2.63 o 
  -1   2   3      128.89      139.11      1.62 o 
   0   2   3        8.63        9.57      0.41 o 
   1   2   3       90.35       96.12      1.52 o 
   2   2   3      359.71      339.98      3.91 o 
   3   2   3       29.74       25.82      1.31 o 
   4   2   3        2.28        2.09      0.40 o 
   5   2   3      340.44      320.84      4.10 o 
   6   2   3        0.91        0.91      0.60 o 
   7   2   3        9.40        9.33      0.99 o 
  -9   3   3       23.16       23.05      1.33 o 
  -8   3   3        4.15        4.17      0.65 o 
  -7   3   3       17.58       15.78      1.07 o 
  -6   3   3       45.57       42.95      1.17 o 
  -5   3   3       34.26       32.16      1.37 o 
  -4   3   3        0.13        0.36      0.21 o 
  -3   3   3      170.69      188.31      2.12 o 
  -2   3   3      797.22      810.87      8.04 o 
  -1   3   3      371.71      389.69      3.68 o 
   0   3   3        3.53        3.99      0.35 o 
   1   3   3       57.11       73.38      1.29 o 
   2   3   3        7.20        7.48      0.50 o 
   3   3   3      156.03      141.06      2.09 o 
   4   3   3        2.69        4.14      0.49 o 
   5   3   3        3.60        4.98      0.97 o 
   6   3   3        0.39       -0.15      0.53 o 
   7   3   3        1.80        2.47      0.76 o 
  -9   4   3       46.76       47.58      1.81 o 
  -8   4   3        1.92        1.29      0.47 o 
  -7   4   3        9.14        9.82      0.69 o 
  -6   4   3      403.14      389.63      4.66 o 
  -5   4   3      336.28      334.26      3.45 o 
  -4   4   3       32.00       32.97      0.76 o 
  -3   4   3        1.32        1.94      0.25 o 
  -2   4   3      248.31      222.85      2.31 o 
  -1   4   3       21.20       23.71      0.70 o 
   0   4   3      114.17      108.26      1.62 o 
   1   4   3      894.20      875.26     13.16 o 
   2   4   3       58.83       49.86      1.07 o 
   3   4   3       19.83       21.76      0.78 o 
   4   4   3      126.06      115.97      3.41 o 
   5   4   3       75.85       64.59      1.97 o 
   6   4   3       42.81       40.56      1.65 o 
   7   4   3        2.45        3.06      0.77 o 
  -9   5   3       10.96       12.49      1.10 o 
  -8   5   3        0.49        0.27      0.45 o 
  -7   5   3        0.33        0.09      0.40 o 
  -6   5   3        2.00        2.07      0.44 o 
  -5   5   3      521.11      487.64      4.73 o 
  -4   5   3       49.02       46.15      0.92 o 
  -3   5   3       23.14       19.54      0.59 o 
  -2   5   3       13.12       19.68      0.58 o 
  -1   5   3      107.71      117.03      1.72 o 
   0   5   3       29.28       32.21      0.82 o 
   1   5   3        2.22        2.96      0.35 o 
   2   5   3      210.30      211.17      2.72 o 
   3   5   3        0.01        0.64      0.43 o 
   4   5   3        4.79        3.68      0.65 o 
   5   5   3       70.47       62.11      1.97 o 
   6   5   3        0.98        1.05      0.63 o 
   7   5   3        0.52        0.04      0.65 o 
  -9   6   3        0.49        0.31      0.53 o 
  -8   6   3       14.31       14.23      1.09 o 
  -7   6   3       36.38       37.07      1.19 o 
  -6   6   3        0.68        0.71      0.47 o 
  -5   6   3       17.42       16.79      1.28 o 
  -4   6   3       13.05       12.45      0.54 o 
  -3   6   3        3.63        3.05      0.50 o 
  -2   6   3        5.38        5.97      0.36 o 
  -1   6   3       46.05       37.13      0.88 o 
   0   6   3       58.85       61.24      1.15 o 
   1   6   3        0.68        0.62      0.26 o 
   2   6   3       59.07       53.39      1.57 o 
   3   6   3        0.12        0.30      0.43 o 
   4   6   3        0.06       -0.47      0.51 o 
   5   6   3       31.13       34.36      1.55 o 
   6   6   3        2.12        0.43      0.63 o 
   7   6   3        0.13        0.25      0.80 o 
  -9   7   3        7.41       10.35      1.04 o 
  -8   7   3        0.00        0.05      0.46 o 
  -7   7   3        3.95        3.72      0.55 o 
  -6   7   3        3.47        4.17      0.53 o 
  -5   7   3        1.36        2.08      0.36 o 
  -4   7   3       13.43       10.43      0.64 o 
  -3   7   3       42.74       39.93      0.87 o 
  -2   7   3       26.58       25.86      0.68 o 
  -1   7   3        1.91        3.39      0.34 o 
   0   7   3       65.74       67.77      1.22 o 
   1   7   3        3.26        1.69      0.45 o 
   2   7   3      163.63      160.52      3.03 o 
   3   7   3       10.21        7.19      0.75 o 
   4   7   3       40.26       48.97      1.74 o 
   5   7   3       86.66       90.17      2.45 o 
   6   7   3        4.09        2.53      0.76 o 
   7   7   3        4.38        2.28      0.79 o 
  -9   8   3        0.04        0.96      0.72 o 
  -8   8   3        6.46        7.47      0.73 o 
  -7   8   3        4.14        4.49      0.58 o 
  -6   8   3      116.05      110.73      1.90 o 
  -5   8   3      477.69      466.17      4.65 o 
  -4   8   3        2.09        1.73      0.32 o 
  -3   8   3       16.23       17.93      0.62 o 
  -2   8   3        1.92        2.02      0.29 o 
  -1   8   3       36.55       33.94      0.77 o 
   0   8   3        0.01       -0.35      0.46 o 
   1   8   3      117.49      111.66      2.36 o 
   2   8   3       58.40       61.59      1.78 o 
   3   8   3       12.46       15.07      1.65 o 
   4   8   3      237.46      241.56      4.34 o 
   5   8   3        9.54       11.41      1.05 o 
   6   8   3        0.10        0.46      0.99 o 
   7   8   3        1.62        1.11      0.77 o 
  -8   9   3        0.98        2.46      0.73 o 
  -7   9   3        7.51        7.72      0.67 o 
  -6   9   3        3.96        3.71      0.45 o 
  -5   9   3      245.66      233.77      2.78 o 
  -4   9   3        2.10        3.16      0.65 o 
  -3   9   3       70.57       64.26      1.34 o 
  -2   9   3        0.00        0.88      0.45 o 
  -1   9   3        1.20        0.82      0.45 o 
   0   9   3       17.45       18.70      0.98 o 
   1   9   3       32.06       30.87      1.25 o 
   2   9   3      456.15      452.66     10.09 o 
   3   9   3        0.01       -0.48      0.48 o 
   4   9   3        0.85        1.24      0.67 o 
   5   9   3       20.45       18.32      1.79 o 
   6   9   3        6.81        7.43      0.98 o 
  -8  10   3        1.55        1.27      0.71 o 
  -7  10   3        7.62        7.16      0.75 o 
  -6  10   3        1.33        1.62      0.40 o 
  -5  10   3       10.19        9.70      0.58 o 
  -4  10   3       24.28       23.90      1.00 o 
  -3  10   3        0.34        0.12      0.27 o 
  -2  10   3       17.05       15.99      0.78 o 
  -1  10   3        2.02        1.18      0.51 o 
   0  10   3        0.51        0.02      0.77 o 
   1  10   3        0.29       -0.49      0.58 o 
   2  10   3      339.48      345.77      5.43 o 
   3  10   3       36.62       38.74      2.34 o 
   4  10   3       71.15       77.03      2.24 o 
   5  10   3      112.24      126.18      3.07 o 
   6  10   3        6.71        5.84      0.97 o 
  -8  11   3        0.24        0.92      0.73 o 
  -7  11   3        3.51        2.14      0.59 o 
  -6  11   3        0.43        0.72      0.45 o 
  -5  11   3        1.27        1.73      0.39 o 
  -4  11   3        4.39        4.01      0.53 o 
  -3  11   3       36.57       36.43      1.20 o 
  -2  11   3      220.57      215.87      3.06 o 
  -1  11   3       19.66       23.31      1.00 o 
   0  11   3        1.32        2.31      0.59 o 
   1  11   3        6.90        5.74      0.86 o 
   2  11   3      121.80      120.58      2.73 o 
   3  11   3        7.61        7.97      0.86 o 
   4  11   3       47.91       53.07      1.92 o 
   5  11   3       73.46       83.91      2.52 o 
   6  11   3        0.40       -0.42      0.73 o 
  -7  12   3        3.78        3.80      1.09 o 
  -6  12   3        7.52        6.43      0.67 o 
  -5  12   3        3.11        2.76      0.52 o 
  -4  12   3        2.08        2.53      0.39 o 
  -3  12   3      223.03      212.64      3.27 o 
  -2  12   3      138.76      124.18      2.18 o 
  -1  12   3        0.98        0.33      0.40 o 
   0  12   3        1.62        0.41      0.52 o 
   1  12   3       21.56       21.00      1.22 o 
   2  12   3       26.23       25.10      1.35 o 
   3  12   3        3.45        3.31      0.78 o 
   4  12   3      135.50      141.07      3.26 o 
   5  12   3        0.77        1.80      0.80 o 
  -7  13   3        0.00       -0.22      0.52 o 
  -6  13   3        2.07        2.04      0.67 o 
  -5  13   3        0.97        1.01      0.88 o 
  -4  13   3        5.15        4.29      0.75 o 
  -3  13   3      120.53      101.45      1.97 o 
  -2  13   3        1.19        1.43      0.45 o 
  -1  13   3        2.19        1.34      0.46 o 
   0  13   3        1.07        1.66      0.59 o 
   1  13   3        1.85        1.89      0.68 o 
   2  13   3      112.91      116.47      2.81 o 
   3  13   3        2.05        2.75      0.81 o 
   4  13   3        1.62        1.54      1.39 o 
   5  13   3        4.07        3.69      0.91 o 
  -7  14   3        2.66        1.55      0.65 o 
  -6  14   3        0.07        0.29      0.67 o 
  -5  14   3       18.43       18.45      1.26 o 
  -4  14   3        7.38        5.78      0.84 o 
  -3  14   3       12.41       11.14      2.18 o 
  -2  14   3       16.06       17.22      0.90 o 
  -1  14   3       27.39       25.56      1.05 o 
   0  14   3        0.78        1.17      0.63 o 
   1  14   3        0.45       -0.58      0.84 o 
   2  14   3       10.67        9.31      0.99 o 
   3  14   3       18.47       17.11      1.70 o 
   4  14   3       12.94       12.02      1.17 o 
   5  14   3        2.26        0.93      1.86 o 
  -6  15   3        2.00        1.58      0.77 o 
  -5  15   3        7.09        7.62      0.99 o 
  -4  15   3        1.56        1.48      0.75 o 
  -3  15   3       64.28       59.38      2.17 o 
  -2  15   3        5.98        5.50      0.83 o 
  -1  15   3        6.47        5.59      0.77 o 
   0  15   3        2.18        1.88      0.94 o 
   1  15   3        0.37       -0.35      0.78 o 
   2  15   3        1.34        0.89      0.71 o 
   3  15   3       15.26       16.59      1.29 o 
   4  15   3        9.12        9.69      1.52 o 
  -5  16   3       19.57       22.23      1.70 o 
  -4  16   3        0.05        0.28      0.64 o 
  -3  16   3       53.15       50.27      1.93 o 
  -2  16   3       51.21       48.71      3.55 o 
  -1  16   3        1.05        1.18      1.23 o 
   0  16   3        0.41       -0.58      0.58 o 
   1  16   3       20.58       19.03      1.39 o 
   2  16   3        0.00       -0.69      0.69 o 
   3  16   3        1.39        1.68      0.85 o 
  -4  17   3       28.92       31.26      1.68 o 
  -3  17   3       13.87       10.30      1.09 o 
  -2  17   3        7.12        6.59      0.99 o 
  -1  17   3       20.64       19.31      2.69 o 
   0  17   3       13.13       11.99      1.70 o 
   1  17   3        2.61        2.16      0.83 o 
   2  17   3        0.19        0.29      0.82 o 
   3  17   3        3.91        3.77      0.98 o 
  -3  18   3        3.30        3.33      0.89 o 
  -2  18   3        4.14        4.38      0.92 o 
  -1  18   3       18.31       17.94      1.77 o 
   0  18   3        5.07        4.01      1.40 o 
   1  18   3        2.44        2.82      1.42 o 
  -9   0   4        0.00       -0.64      0.87 o 
  -8   0   4       15.03       16.74      1.67 o 
  -7   0   4      198.06      207.52      5.52 o 
  -6   0   4      598.76      612.67     11.91 o 
  -5   0   4        0.66        1.63      0.73 o 
  -4   0   4       68.77       69.55      2.54 o 
  -3   0   4       13.80       15.70      1.21 o 
  -2   0   4       17.01       13.41      1.02 o 
  -1   0   4        0.09        0.07      0.41 o 
   0   0   4      402.88      407.40      5.71 o 
   1   0   4        2.89        5.49      0.79 o 
   2   0   4      127.96      133.39      2.67 o 
   3   0   4       56.28       51.10      1.64 o 
   4   0   4      185.95      158.02      4.33 o 
   5   0   4       35.04       30.75      1.48 o 
   6   0   4        0.99        0.99      0.99 o 
  -9   1   4        0.80        0.50      0.65 o 
  -8   1   4        6.73        6.55      0.89 o 
  -7   1   4       17.43       18.90      1.20 o 
  -6   1   4      194.84      191.70      4.93 o 
  -5   1   4       18.37       18.53      1.16 o 
  -4   1   4       19.10       19.17      0.96 o 
  -3   1   4       15.94       18.40      0.92 o 
  -2   1   4       87.07      105.30      1.45 o 
  -1   1   4        8.18        4.58      0.36 o 
   0   1   4        3.85        6.30      0.43 o 
   1   1   4       74.69       69.78      2.09 o 
   2   1   4       30.39       31.18      0.87 o 
   3   1   4       21.10       17.98      0.74 o 
   4   1   4       41.13       39.16      1.10 o 
   5   1   4        2.08        0.93      0.51 o 
   6   1   4        2.41        1.50      0.72 o 
  -9   2   4        8.50       11.26      1.34 o 
  -8   2   4        1.57        1.34      0.68 o 
  -7   2   4        4.61        6.28      0.81 o 
  -6   2   4        8.80       10.04      0.73 o 
  -5   2   4        1.14        1.45      0.55 o 
  -4   2   4        2.72        2.69      0.52 o 
  -3   2   4        2.03        2.02      0.50 o 
  -2   2   4       61.94       58.65      1.23 o 
  -1   2   4        0.02       -0.13      0.24 o 
   0   2   4        8.93        9.48      0.49 o 
   1   2   4      372.33      368.28      3.80 o 
   2   2   4        0.11       -0.10      0.38 o 
   3   2   4        0.06       -0.31      0.31 o 
   4   2   4       38.37       39.17      1.32 o 
   5   2   4        0.09       -0.06      0.53 o 
   6   2   4        1.34        1.08      0.57 o 
  -9   3   4        0.70        0.51      0.70 o 
  -8   3   4        8.47       10.50      1.02 o 
  -7   3   4        7.96        9.11      0.74 o 
  -6   3   4        0.50        1.44      0.47 o 
  -5   3   4       38.16       35.69      1.10 o 
  -4   3   4        4.95        4.22      0.58 o 
  -3   3   4       84.38       86.81      1.55 o 
  -2   3   4        0.41       -0.07      0.24 o 
  -1   3   4       80.68       82.53      1.27 o 
   0   3   4       49.58       56.17      1.06 o 
   1   3   4        5.14        5.96      0.45 o 
   2   3   4       22.75       19.18      0.75 o 
   3   3   4        0.84        1.45      0.58 o 
   4   3   4       84.79       82.89      2.32 o 
   5   3   4        3.11        2.04      0.74 o 
   6   3   4        6.86        6.56      0.78 o 
  -9   4   4       10.80       12.09      1.12 o 
  -8   4   4        0.16       -0.02      0.48 o 
  -7   4   4       19.44       20.86      1.00 o 
  -6   4   4      213.73      221.39      3.21 o 
  -5   4   4        5.28        5.80      0.73 o 
  -4   4   4       21.27       22.62      1.03 o 
  -3   4   4       31.77       29.54      0.88 o 
  -2   4   4        6.99        8.23      0.53 o 
  -1   4   4        2.24        1.72      0.29 o 
   0   4   4        2.39        1.05      0.26 o 
   1   4   4       31.71       32.29      1.33 o 
   2   4   4       34.05       38.21      1.45 o 
   3   4   4       48.38       48.58      1.69 o 
   4   4   4       10.43        7.78      0.94 o 
   5   4   4        1.10        0.77      0.68 o 
   6   4   4        0.63        0.36      0.72 o 
  -9   5   4        3.62        6.66      0.97 o 
  -8   5   4        2.74        2.38      0.72 o 
  -7   5   4        1.79        1.28      0.51 o 
  -6   5   4      173.42      167.76      2.69 o 
  -5   5   4       34.99       36.65      1.14 o 
  -4   5   4       40.01       44.57      1.00 o 
  -3   5   4        4.72        4.75      0.99 o 
  -2   5   4       31.60       29.44      0.89 o 
  -1   5   4       21.66       20.67      0.78 o 
   0   5   4       34.97       37.19      1.16 o 
   1   5   4      305.55      291.27      4.69 o 
   2   5   4       21.69       22.41      1.19 o 
   3   5   4        4.38        3.33      0.70 o 
   4   5   4        4.68        4.11      0.79 o 
   5   5   4        0.23        0.93      0.73 o 
   6   5   4        5.37        6.72      1.04 o 
  -8   6   4        5.30        5.40      0.72 o 
  -7   6   4        0.28        0.50      0.46 o 
  -6   6   4       14.53       15.14      0.83 o 
  -5   6   4        8.82        9.23      0.67 o 
  -4   6   4        0.72        0.36      0.21 o 
  -3   6   4        8.69        9.97      0.60 o 
  -2   6   4        6.36        8.18      0.54 o 
  -1   6   4        3.42        3.37      0.42 o 
   0   6   4        0.13       -0.42      0.42 o 
   1   6   4      805.03      773.58     10.96 o 
   2   6   4       51.01       55.59      1.76 o 
   3   6   4        4.40        4.16      0.90 o 
   4   6   4       52.05       59.30      2.06 o 
   5   6   4        0.12        0.34      0.67 o 
   6   6   4       10.66       10.83      1.16 o 
  -8   7   4        1.66        0.60      0.54 o 
  -7   7   4       11.68       12.63      1.32 o 
  -6   7   4       13.19       13.36      0.81 o 
  -5   7   4       11.83       12.79      0.75 o 
  -4   7   4        0.07       -0.28      0.28 o 
  -3   7   4      153.38      158.76      2.39 o 
  -2   7   4        0.91        1.46      0.50 o 
  -1   7   4        0.03        0.17      0.33 o 
   0   7   4      141.08      137.97      2.83 o 
   1   7   4       17.85       23.26      1.28 o 
   2   7   4       31.44       29.65      1.38 o 
   3   7   4       47.02       42.82      1.68 o 
   4   7   4       13.20       15.45      1.20 o 
   5   7   4        2.83        3.82      0.88 o 
   6   7   4        1.35       -0.08      0.71 o 
  -8   8   4        2.58        3.60      0.66 o 
  -7   8   4        4.05        5.01      0.67 o 
  -6   8   4        9.54        8.38      0.70 o 
  -5   8   4        2.97        3.37      0.53 o 
  -4   8   4        6.00        7.08      0.55 o 
  -3   8   4      113.28      102.53      1.62 o 
  -2   8   4        7.28        6.25      0.52 o 
  -1   8   4        5.99        6.62      0.81 o 
   0   8   4       45.82       43.45      1.91 o 
   1   8   4       46.50       46.67      1.64 o 
   2   8   4       10.26       13.06      0.99 o 
   3   8   4        0.87       -0.15      0.61 o 
   4   8   4       16.41       16.08      1.23 o 
   5   8   4        1.71        1.72      0.79 o 
  -8   9   4        1.69        1.99      0.63 o 
  -7   9   4       14.64       16.18      0.93 o 
  -6   9   4       11.69       13.30      0.84 o 
  -5   9   4        8.91        9.78      0.60 o 
  -4   9   4        0.00        0.27      0.34 o 
  -3   9   4        3.17        2.00      0.39 o 
  -2   9   4        0.47       -0.15      0.48 o 
  -1   9   4        9.00       10.41      0.91 o 
   0   9   4       40.42       37.35      1.51 o 
   1   9   4       30.79       29.74      1.39 o 
   2   9   4        0.43       -0.29      0.52 o 
   3   9   4        6.51        7.19      0.95 o 
   4   9   4        0.51       -0.26      0.99 o 
   5   9   4        1.99        2.38      0.87 o 
  -7  10   4        2.37        1.71      0.69 o 
  -6  10   4        0.02       -0.35      0.45 o 
  -5  10   4        0.53        0.57      0.37 o 
  -4  10   4        2.11        2.03      0.40 o 
  -3  10   4        3.09        3.78      0.65 o 
  -2  10   4       69.95       57.88      1.80 o 
  -1  10   4        0.31        0.21      0.53 o 
   0  10   4        1.74        0.93      0.60 o 
   1  10   4       70.13       70.03      2.08 o 
   2  10   4       23.28       21.74      1.30 o 
   3  10   4        0.00        1.19      0.70 o 
   4  10   4       35.57       39.01      1.81 o 
   5  10   4        1.73        3.82      0.93 o 
  -7  11   4       10.72       10.54      1.05 o 
  -6  11   4        3.89        2.50      0.56 o 
  -5  11   4        3.31        3.53      0.67 o 
  -4  11   4       17.58       16.45      0.89 o 
  -3  11   4       16.55       16.07      0.87 o 
  -2  11   4        0.93        0.54      0.58 o 
  -1  11   4        2.41        3.49      0.72 o 
   0  11   4       24.00       19.78      1.21 o 
   1  11   4        6.79        7.25      0.89 o 
   2  11   4        4.19        2.24      1.07 o 
   3  11   4       14.05       14.05      1.21 o 
   4  11   4       26.71       31.78      3.95 o 
  -7  12   4        2.04        2.57      0.79 o 
  -6  12   4       50.35       50.19      2.25 o 
  -5  12   4        4.84        4.68      0.82 o 
  -4  12   4        2.75        2.22      0.71 o 
  -3  12   4        4.09        3.46      0.58 o 
  -2  12   4        3.63        2.82      0.56 o 
  -1  12   4       25.43       23.50      2.29 o 
   0  12   4        0.67        1.26      0.68 o 
   1  12   4        0.05        0.46      0.63 o 
   2  12   4        0.01       -0.58      0.85 o 
   3  12   4       54.13       57.42      2.40 o 
   4  12   4        2.22        3.18      1.76 o 
  -6  13   4       14.70       13.87      1.34 o 
  -5  13   4       19.57       21.49      1.37 o 
  -4  13   4       13.32       10.70      0.97 o 
  -3  13   4        7.86        8.83      0.80 o 
  -2  13   4       33.67       32.42      1.24 o 
  -1  13   4        1.08        0.33      0.63 o 
   0  13   4        9.09        8.59      0.96 o 
   1  13   4       11.22       10.65      1.10 o 
   2  13   4        1.67        1.73      0.80 o 
   3  13   4        3.03        4.07      1.00 o 
  -5  14   4       26.34       31.91      1.64 o 
  -4  14   4        0.26        0.17      0.54 o 
  -3  14   4        9.17        9.98      0.81 o 
  -2  14   4       33.67       29.97      1.22 o 
  -1  14   4        0.19       -0.13      0.66 o 
   0  14   4        2.48        2.00      0.78 o 
   1  14   4        1.17        1.66      0.76 o 
   2  14   4       19.44       24.37      3.60 o 
   3  14   4       13.13       16.07      1.39 o 
  -5  15   4        5.44        7.76      1.06 o 
  -4  15   4        4.69        4.88      0.91 o 
  -3  15   4       45.48       39.36      1.82 o 
  -2  15   4        1.21        2.12      0.86 o 
  -1  15   4        5.87        5.29      0.90 o 
   0  15   4        1.76       -0.10      0.82 o 
   1  15   4        3.83        3.65      0.95 o 
   2  15   4       10.80       12.42      1.25 o 
  -4  16   4       21.53       18.53      1.40 o 
  -3  16   4       34.48       33.21      1.73 o 
  -2  16   4        2.38        2.35      0.66 o 
  -1  16   4        1.75        2.09      0.79 o 
   0  16   4        0.01       -0.67      0.71 o 
   1  16   4        5.10        6.30      1.11 o 
  -2  17   4        2.24        0.31      0.73 o 
  -1  17   4        0.42        0.92      0.80 o 
  -8   1   5        1.25        0.50      0.68 o 
  -7   1   5      100.89      103.13      2.71 o 
  -6   1   5        7.01        7.60      0.91 o 
  -5   1   5        0.41        0.15      0.51 o 
  -4   1   5        0.31        0.34      0.48 o 
  -3   1   5        8.75        8.41      0.77 o 
  -2   1   5        7.87        8.69      0.79 o 
  -1   1   5       14.50       15.79      0.80 o 
   0   1   5      119.01      116.64      1.84 o 
   1   1   5        3.84        3.22      0.50 o 
   2   1   5       19.84       19.76      0.83 o 
   3   1   5        0.62        0.42      0.79 o 
   4   1   5        2.38        2.60      0.66 o 
   5   1   5        5.41        5.00      1.02 o 
  -8   2   5        3.45        3.43      0.83 o 
  -7   2   5       37.13       37.34      1.66 o 
  -6   2   5       67.48       66.55      2.06 o 
  -5   2   5        4.19        3.10      0.68 o 
  -4   2   5        4.34        4.68      0.67 o 
  -3   2   5        0.60        0.33      0.49 o 
  -2   2   5        6.73        7.15      0.74 o 
  -1   2   5        2.53        2.56      0.51 o 
   0   2   5      726.10      748.57      7.04 o 
   1   2   5      154.73      156.02      2.22 o 
   2   2   5        1.84        0.58      0.51 o 
   3   2   5        0.16       -0.46      0.46 o 
   4   2   5        0.90        0.47      0.76 o 
   5   2   5        4.83        4.25      0.78 o 
  -8   3   5        4.71        4.04      1.56 o 
  -7   3   5      105.43      113.21      2.85 o 
  -6   3   5        1.56        1.69      0.81 o 
  -5   3   5        0.01       -0.48      0.48 o 
  -4   3   5        0.05        0.71      0.57 o 
  -3   3   5        1.54        1.92      0.55 o 
  -2   3   5        0.86        0.73      0.64 o 
  -1   3   5       55.12       59.99      2.07 o 
   0   3   5       10.42        8.95      0.61 o 
   1   3   5       59.22       60.76      1.32 o 
   2   3   5       44.12       43.56      1.38 o 
   3   3   5       12.93       13.26      0.92 o 
   4   3   5        0.27        1.16      0.62 o 
   5   3   5       11.92       11.49      1.01 o 
  -8   4   5        4.95        5.59      0.91 o 
  -7   4   5       83.93       88.81      2.50 o 
  -6   4   5        0.91        0.33      0.58 o 
  -5   4   5        3.17        2.38      0.75 o 
  -4   4   5        1.35        1.56      0.58 o 
  -3   4   5        3.49        1.10      0.51 o 
  -2   4   5        0.58        0.58      0.39 o 
  -1   4   5       18.30       21.91      1.13 o 
   0   4   5        8.88        9.93      0.90 o 
   1   4   5        1.29        0.80      0.93 o 
   2   4   5        0.86        0.68      0.51 o 
   3   4   5       41.72       43.13      1.46 o 
   4   4   5        0.56       -0.50      0.53 o 
  -7   5   5        0.66        0.89      0.70 o 
  -6   5   5        4.53        5.36      0.82 o 
  -5   5   5        9.33        9.88      0.90 o 
  -4   5   5       26.31       24.17      1.17 o 
  -3   5   5        0.72        0.27      0.67 o 
  -2   5   5        1.21        0.57      0.51 o 
  -1   5   5       20.18       21.51      0.93 o 
   0   5   5       46.99       49.03      2.81 o 
   1   5   5        2.26        2.27      0.55 o 
   2   5   5        0.00       -0.46      0.46 o 
   3   5   5        0.00        0.43      0.55 o 
   4   5   5        6.77        4.73      0.77 o 
  -7   6   5        0.31        0.54      0.56 o 
  -6   6   5        1.01        1.16      0.65 o 
  -5   6   5        1.33        1.50      0.62 o 
  -4   6   5        0.48        1.56      0.60 o 
  -3   6   5       84.58       73.81      1.62 o 
  -2   6   5       14.19       12.66      0.75 o 
  -1   6   5        0.15       -0.47      0.53 o 
   0   6   5        3.79        4.82      1.13 o 
   1   6   5       21.73       20.77      1.02 o 
   2   6   5        0.47       -0.29      0.48 o 
   3   6   5       43.74       49.11      1.96 o 
   4   6   5        9.72       12.22      1.24 o 
  -7   7   5        4.16        3.51      0.67 o 
  -6   7   5       10.60       10.99      1.35 o 
  -5   7   5        5.42        6.48      0.98 o 
  -4   7   5       37.73       38.21      2.62 o 
  -3   7   5        0.67        1.96      0.48 o 
  -2   7   5        3.67        3.52      0.70 o 
  -1   7   5        2.09        0.51      0.79 o 
   0   7   5        3.05        2.33      0.70 o 
   1   7   5        1.88        2.39      0.74 o 
   2   7   5        0.00       -0.59      0.59 o 
   3   7   5       26.86       28.71      1.58 o 
   4   7   5        1.49        4.47      0.94 o 
  -7   8   5       28.12       27.16      1.24 o 
  -6   8   5        4.02        4.88      0.70 o 
  -5   8   5        5.36        3.45      0.71 o 
  -4   8   5        2.03        3.59      0.79 o 
  -3   8   5       10.19       11.06      0.95 o 
  -2   8   5       22.49       20.55      2.16 o 
  -1   8   5       12.10       12.41      1.03 o 
   0   8   5        3.91        3.51      0.78 o 
   1   8   5        3.97        5.64      0.88 o 
   2   8   5        9.65       12.65      1.18 o 
   3   8   5        2.97        1.91      0.79 o 
   4   8   5        0.02        0.30      0.85 o 
  -6   9   5       35.11       39.06      1.58 o 
  -5   9   5        6.10        6.48      0.82 o 
  -4   9   5        9.61        7.31      0.87 o 
  -3   9   5       18.98       16.96      1.14 o 
  -2   9   5        0.39        0.75      0.62 o 
  -1   9   5        2.92        2.73      0.73 o 
   0   9   5        0.74       -0.08      0.60 o 
   1   9   5        8.93        8.44      1.00 o 
   2   9   5        0.60       -0.17      1.95 o 
   3   9   5        0.02       -0.10      1.05 o 
  -6  10   5       18.37       18.73      1.03 o 
  -5  10   5        0.77        2.15      0.72 o 
  -4  10   5        4.26        6.55      2.28 o 
  -3  10   5       53.91       45.28      1.74 o 
  -2  10   5        1.93        1.44      0.85 o 
  -1  10   5        0.00        0.13      0.85 o 
   0  10   5       40.66       42.02      1.77 o 
   1  10   5       32.58       36.82      1.86 o 
   2  10   5        1.06        0.22      0.76 o 
   3  10   5       27.43       31.85      1.74 o 
  -5  11   5        0.78        0.57      0.72 o 
  -4  11   5       22.86       19.84      1.25 o 
  -3  11   5        0.22        0.16      0.79 o 
  -2  11   5        8.23        5.31      0.87 o 
  -1  11   5        9.58       10.21      2.38 o 
   0  11   5        8.17        6.78      0.99 o 
   1  11   5       25.37       26.70      1.56 o 
   2  11   5        4.18        2.10      0.86 o 
  -5  12   5        0.00        0.69      0.70 o 
  -4  12   5       20.58       25.77      1.42 o 
  -3  12   5        0.36        0.36      0.63 o 
  -2  12   5        0.48        1.45      1.04 o 
  -1  12   5       29.80       33.17      1.64 o 
   0  12   5        4.83        7.56      1.04 o 
   1  12   5        3.51        5.66      1.00 o 
   2  12   5        0.27       -0.76      0.76 o 
  -4  13   5        0.31        1.95      0.76 o 
  -3  13   5        3.04        3.23      0.86 o 
  -2  13   5        0.04       -0.40      0.71 o 
  -1  13   5        3.10        3.26      0.87 o 
   0  13   5        3.86        6.66      1.04 o 
   1  13   5        2.86        2.91      0.93 o 
  -3  14   5        2.02        3.45      1.08 o 
  -2  14   5        0.07       -0.68      0.68 o 
  -1  14   5        0.96       -0.05      0.87 o 
  -6   0   6        0.49        0.43      0.94 o 
  -5   0   6       15.87       21.13      1.83 o 
  -4   0   6        7.22        6.55      1.19 o 
  -3   0   6        1.23        1.28      0.87 o 
  -2   0   6        3.32        1.10      0.94 o 
  -1   0   6       51.84       55.49      2.63 o 
   0   0   6        7.93        8.54      1.35 o 
   1   0   6        4.69        5.29      0.98 o 
   2   0   6        0.95        0.05      1.07 o 
  -6   1   6        1.00        0.99      0.72 o 
  -5   1   6        1.17        1.16      1.26 o 
  -4   1   6       14.56       12.04      1.02 o 
  -3   1   6        3.01        3.96      0.75 o 
  -2   1   6        0.55       -0.09      0.72 o 
  -1   1   6       39.83       41.95      2.41 o 
   0   1   6       62.69       60.29      1.64 o 
   1   1   6        4.13        4.47      0.62 o 
   2   1   6        0.42       -0.26      0.61 o 
  -6   2   6        1.67        3.02      0.82 o 
  -5   2   6        0.31        1.28      0.68 o 
  -4   2   6        7.19        6.26      0.85 o 
  -3   2   6        1.51        0.02      0.96 o 
  -2   2   6        3.29        4.18      0.76 o 
  -1   2   6       51.45       60.92      1.95 o 
   0   2   6       26.73       29.10      1.19 o 
   1   2   6        0.62        0.24      0.56 o 
   2   2   6        3.11        3.28      0.71 o 
  -6   3   6        1.44        1.13      0.73 o 
  -5   3   6        0.78        0.99      0.67 o 
  -4   3   6        4.44        4.51      0.80 o 
  -3   3   6        9.72        9.09      0.94 o 
  -2   3   6        0.05       -0.36      0.58 o 
  -1   3   6       81.34       86.68      2.34 o 
   0   3   6        9.14        7.36      1.12 o 
   1   3   6        4.58        5.23      0.90 o 
   2   3   6        0.25        0.56      0.61 o 
  -6   4   6        0.17       -0.59      0.59 o 
  -5   4   6        2.77        2.23      0.73 o 
  -4   4   6       14.55       14.82      1.14 o 
  -3   4   6       10.47       12.50      1.07 o 
  -2   4   6       11.17       11.36      1.23 o 
  -1   4   6       23.17       23.99      1.41 o 
   0   4   6        0.71        0.62      0.70 o 
   1   4   6        0.00       -0.16      1.10 o 
   2   4   6        0.71        0.19      0.62 o 
  -6   5   6        0.20        0.33      0.96 o 
  -5   5   6        0.14       -0.12      0.63 o 
  -4   5   6       20.09       16.56      1.17 o 
  -3   5   6        2.32        1.51      0.68 o 
  -2   5   6        0.00        0.48      0.92 o 
  -1   5   6        0.91        1.91      1.79 o 
   0   5   6        5.39        5.02      1.78 o 
   1   5   6        4.51        2.84      0.85 o 
   2   5   6        0.84        0.45      0.63 o 
  -5   6   6        0.02       -0.54      0.57 o 
  -4   6   6        9.32        8.68      0.96 o 
  -3   6   6        1.68        2.04      1.08 o 
  -2   6   6        0.51        0.76      0.99 o 
  -1   6   6       80.83       88.67      2.52 o 
   0   6   6       88.62       89.03      2.59 o 
   1   6   6        0.25       -0.24      0.73 o 
  -5   7   6        0.32        1.03      0.69 o 
  -4   7   6        2.10        3.89      1.14 o 
  -3   7   6        3.67        2.79      1.08 o 
  -2   7   6        3.40        2.11      0.79 o 
  -1   7   6       38.30       41.14      1.82 o 
   0   7   6       23.55       25.83      1.55 o 
   1   7   6        2.63        3.25      0.92 o 
  -4   8   6        0.87        1.19      0.94 o 
  -3   8   6        2.81        2.15      1.07 o 
  -2   8   6       17.28       20.92      1.37 o 
  -1   8   6        0.26       -0.61      1.28 o 
   0   8   6        0.17       -0.48      0.72 o 
  -4   9   6        0.99        2.81      1.10 o 
  -3   9   6        2.32        1.23      0.99 o 
  -2   9   6        1.40        1.02      0.73 o 
  -1   9   6        5.57        6.43      1.00 o 
   0   9   6        0.79        1.97      0.86 o 
  -2  10   6        0.22       -0.44      0.70 o 
                                                 
